# Supplementary material for: Women’s experiences of discussing health behaviours within their maternity care: a systematic review and meta-synthesis
Source: Reprod Health. 2026 May 29;23:152. doi: 10.1186/s12978-026-02368-z (PMC13430855; doi:10.1186/s12978-026-02368-z)
Supplement: Supplementary file 1 — Supplementary Material 1. [file 12978_2026_2368_MOESM1_ESM.xlsx]

## Sheet: Sheet1
The Results of the CASP Quality Assessment Tool, including the Final Overall Quality Level
Authors	1. Was there a clear statement of the aims of the research?	2. Is a qualitative methodology appropriate?	3. Was the research design appropriate to address the aims of the research?	4. Was the recruitment strategy appropriate to the aims of the research?	5. Was the data collected in a way that addressed the research issue?	6. Has the relationship between the researcher and the participants been adequately considered?	7. Have ethical issues been taken into consideration?	8. Was the data analysis sufficiently rigorous?	9. Is there a clear statement of the findings?	Overall Quality Level
(Year)
Arreciado Maranon, et al., (2022)	Yes	Yes	Yes	Yes	Yes	Somewhat	Yes	No	Somewhat	Low
Atkinson & McNamara (2017)	Yes	Yes	Yes	Yes	Yes	Somewhat	Yes	Yes	Yes	High
Atkinson, Shaw, & French (2016)	Yes	Yes	Yes	Somewhat	Yes	No	Yes	Somewhat	No	Low
Barbosa-Leiker, Burduli, Smith, C. L., Brooks, O., Orr, M., & Gartstein, M. (2020)	Yes	Yes	Yes	Yes	Yes	No	Somewhat	Somewhat	Yes	High
Baron, R., Heesterbeek, Q., Manniën, J., Hutton, E. K., Brug, J., & Westerman, M. J. (2017)	Yes	Yes	Yes	Yes	Yes	No	Yes	Yes	Yes	High
Beckham, A. J., Urrutia, R. P., Sahadeo, L., Corbie-Smith, G., & Nicholson, W. (2015)	Yes	Yes	Yes	Yes	Yes	No	Yes	Yes	Yes	High
Bianchi, C. M., Huneau, J. F., Le Goff, G., Verger, E. O., Mariotti, F., & Gurviez, P. (2016)	Yes	Yes	Yes	Yes	Yes	No	Yes	Somewhat	Yes	High
Bianchini, B. V., Maroneze, M. C., Timm, M. S., Dos Santos, B. Z., & Dotto, P. P. (2020)	Yes	Yes	Yes	Yes	Yes	No	Yes	No	Somewhat	Low
Bookari, K., Yeatman, H., & Williamson, M. (2017)	Yes	Yes	Yes	Yes	Yes	No	Yes	No	Somewhat	Low
Booth, K., Sundstrom, B., DeMaria, A. L., & Dempsey, A. (2018)	Yes	Yes	Yes	Yes	Yes	Somewhat	Yes	Yes	Yes	High
Boydell, N., Cooper, M., Cameron, S. T., Glasier, A., Coutts, S., McGuire, F., & Harden, J. (2020)	Yes	Yes	Yes	Yes	Yes	No	Yes	Somewhat	Yes	High
Bradford, B. F., Cronin, R. S., Okesene-Gafa, K. A., Apaapa-Timu, T. H. S., Shashikumar, A., & Oyston, C. J. (2024)	Yes	Yes	Yes	Yes	Yes	Somewhat	Yes	Yes	Yes	High
Bulman, D., Mathews, M., Parsons, K., & O’Byrne, N. (2013)	Yes	Somewhat	Yes	Yes	Yes	No	Yes	No	Somewhat	Low
Chana, R., & Haith-Cooper, M. (2019)	Yes	Yes	Yes	Yes	Yes	No	Yes	Yes	Yes	High
Congdon, J. L., Trope, L. A., Bruce, J. S., Chung, P. J., Dehlendorf, C., & Chamberlain, L. J. (2020)	Yes	Yes	Yes	Yes	Yes	No	Yes	Yes	Yes	High
Cronin, Á., Noctor, E., O’Doherty, D., Bowers, S., Byrne, E., & Cremona, A. (2023).	Yes	Yes	Yes	Yes	Yes	No	Yes	Somewhat	Somewhat	Medium
Cunningham, J., Endacott, R., & Gibbons, D. (2018)	Yes	Yes	Yes	Yes	Yes	Somewhat	Yes	Yes	Yes	High
Dinsdale, S., Branch, K., Cook, L., & Shucksmith, J. (2016)	Yes	Yes	Yes	Yes	Yes	Somewhat	Yes	Yes	Yes	High
Draffin, C., Alderdice, F. A., McCance, D. R., Maresh, M., Harper, R., McSorley, O., & Holmes, V. A. (2016)	Yes	Yes	Yes	Yes	Yes	No	Yes	Yes	Yes	High
English, F., & Greyson, D. (2022)	Yes	Yes	Yes	Yes	Yes	Somewhat	Yes	Yes	Yes	High
Fernández-Sola, C., Huancara-Kana, D., Granero-Molina, J., Carmona-Samper, E., López-Rodríguez, M. D. M., & Hernández-Padilla, J. M. (2018)	Yes	Yes	Yes	Yes	Yes	No	Yes	Yes	Somewhat	High
Ferrari, R. M., Siega-Riz, A. M., Evenson, K. R., Moos, M. K., & Carrier, K. S. (2013)	Yes	Yes	Yes	Yes	Yes	No	Yes	Somewhat	Yes	High
Findley, A., Smith, D. M., Hesketh, K., & Keyworth, C. (2020)	Yes	Yes	Yes	Yes	Yes	No	Yes	Somewhat	Yes	High
Fletcher, C., Hoon, E., Gialamas, A., Dekker, G., Lynch, J., & Smithers, L. (2022)	Yes	Yes	Yes	Yes	Yes	No	Yes	Somewhat	Yes	High
Fuss, T. L., Devera, J. L., Pierre-Joseph, N., & Perkins, R. B. (2022)	Yes	Yes	Yes	Yes	Yes	No	Yes	Somewhat	Somewhat	Medium
Gamble, J., Grant, J., & Tsourtos, G. (2015)	Yes	Yes	Yes	Yes	Yes	Somewhat	Yes	Yes	Yes	High
Garnweidner, L. M., Pettersen, K. S., & Mosdøl, A. (2013)	Yes	Yes	Yes	Yes	Yes	No	Yes	Somewhat	Yes	High
Görig, T., Schneider, S., Bock, C., Maul, H., Kleinwechter, H., & Diehl, K. (2015).	Yes	Yes	Yes	Yes	Yes	No	Yes	No	Somewhat	Low
Grant, A., Morgan, M., Mannay, D., & Gallagher, D. (2019)	Yes	Yes	Yes	Yes	Yes	Yes	Yes	Yes	Yes	High
Grenier, L. N., Atkinson, S. A., Mottola, M. F., Wahoush, O., Thabane, L., Xie, F., ... & Murray‐Davis, B. (2021)	Yes	Yes	Yes	Yes	Yes	No	Yes	No	Somewhat	Low
Groves, A. K., Maman, S., Msomi, S., Makhanya, N., & Moodley, D. (2010)	Yes	Yes	Yes	Yes	Yes	No	Yes	Somewhat	Somewhat	Medium
Harrison, A. L., Taylor, N. F., Frawley, H. C., & Shields, N. (2019)	Yes	Yes	Yes	Yes	Yes	No	Yes	Yes	Yes	High
Haugland, S., Haug, K., & Wold, B. (1996)	Yes	Yes	Yes	Yes	Yes	No	Yes	Somewhat	Yes	High
Helmersen, M., Sørensen, M., Lukasse, M., Laine, H. K., & Garnweidner-Holme, L. (2021)	Yes	Yes	Yes	Yes	Yes	Somewhat	Yes	Somewhat	Yes	High
Heslehurst, N., Dinsdale, S., Brandon, H., Johnston, C., Summerbell, C., & Rankin, J. (2017)	Yes	Yes	Yes	Yes	Yes	Somewhat	Yes	Yes	Yes	High
Hocking, M., O’Callaghan, F., & Reid, N. (2020)	Yes	Yes	Yes	Yes	Yes	Yes	Yes	Yes	Somewhat	High
Jacobson, L. T., Zackula, R., Redmond, M. L., Duong, J., & Collins, T. C. (2018)	Yes	Yes	Yes	Yes	Yes	No	Yes	Somewhat	Somewhat	Medium
Jarlenski, M., Tarr, J. A., Holland, C. L., Farrell, D., & Chang, J. C. (2016)	Yes	Yes	Yes	Yes	Yes	No	Yes	Yes	Yes	High
Jarvie, R. (2017)	Yes	Yes	Yes	Yes	Yes	No	Yes	No	Yes	Medium
Jessa, F., & Hampshire, A. J. (1999)	Yes	Yes	Yes	Yes	Yes	No	Yes	No	Somewhat	Low
Johnson, F., Hewitt-Taylor, J., & Norton, E. (2019)	Yes	Yes	Yes	Yes	Somehow	No	Yes	No	No	Low
Knight-Agarwal, C. R., Cubbage, R., Sesleja, R., Hinder, M., & Mete, R. (2020).	Yes	Yes	Yes	Yes	Yes	No	Yes	Somewhat	Somewhat	Medium
Knight-Agarwal, C. R., Williams, L. T., Davis, D., Davey, R., Shepherd, R., Downing, A., & Lawson, K. (2016)	Yes	Yes	Yes	Yes	Yes	No	Yes	Somewhat	Somewhat	Medium
Lawrence, R. L., Ward, K., Wall, C. R., & Bloomfield, F. H. (2021)	Yes	Yes	Yes	Yes	Yes	No	Yes	Yes	Yes	High
Legault, A., & Marquis, M. (2014)	Yes	Yes	Yes	Yes	Yes	No	Yes	Yes	Yes	High
Luo, X., Pan, J., Jiang, C., Li, X., & Li, P. (2024).	Yes	Yes	Yes	Yes	Yes	Somewhat	Yes	Yes	Somewhat	High
Lynch, M. M., Mitchell, E. W., Williams, J. L., Brumbaugh, K., Jones-Bell, M., Pinkney, D. E., ... & Smith, L. R. (2012)	Yes	Yes	Yes	Yes	Yes	No	Yes	No	Somewhat	Low
Malik, A. F., Belizan, M., Gutierrez, M., Vilajeliu, A., Sanclemente, L. N., Casanova, I. G., ... & Alonso, J. P. (2021)	Yes	Yes	Yes	Yes	Yes	Somewhat	Yes	Somewhat	Somewhat	Medium
Martinelli, J. L., Germano, C. M. R., de Avó, L. R. D. S., Fontanella, B. J. B., & Melo, D. G. (2021)	Somewhat	Yes	Yes	Yes	Yes	No	Yes	Somewhat	Yes	High
McKenzie, L. B., Keim, S. A., & Klebanoff, M. A. (2022)	Yes	Yes	Yes	Yes	Yes	No	Yes	Somewhat	Somewhat	Medium
McTigue, G., Swartz, A., Brittain, K., Rini, Z., Colvin, C. J., Harrison, A., ... & Pellowski, J. (2022)	Yes	Somewhat	Yes	Yes	Yes	No	Yes	Somewhat	Somewhat	Medium
Nagourney, E. M., Goodman, D., Lam, Y., Hurley, K. M., Henderson, J., & Surkan, P. J. (2019)	Yes	Yes	Yes	Yes	Yes	No	Yes	Yes	Somewhat	High
Nguyen-Hoang, A., Eades, C., Harris, F. M., & Cheyne, H. (2024)	Yes	Yes	Yes	Yes	Yes	No	Yes	Yes	Yes	High
Nielsen, J. H., Olesen, C. R., Kristiansen, T. M., Bak, C. K., & Overgaard, C. (2015)	Yes	Yes	Yes	Yes	Somehow	No	Yes	Somewhat	Yes	High
Ningrum, E. W., Lusmilasari, L., Huriyati, E., & Hasanbasri, M. (2024).	Yes	Yes	Yes	Yes	Yes	Somewhat	Yes	Yes	Yes	High
Okafor, U. B., & Ter Goon, D. (2020)	Yes	Somewhat	Yes	Yes	Yes	Yes	Yes	Yes	Somewhat	High
Oxlad, M., Whitburn, S., & Grieger, J. A. (2023).	Yes	Yes	Yes	Yes	Yes	Somewhat	Yes	Somewhat	Yes
Padmanabhan, U., Summerbell, C. D., & Heslehurst, N. (2015)	Yes	Yes	Yes	Yes	Yes	Yes	Yes	Yes	Yes	High
Palombarini, A. F., Malta, M. B., de Lima Parada, C. M. G., Carvalhaes, M. A. B. L., Benicio, M. H. D. A., & Tonete, V. L. P. (2014)	Yes	Somewhat	Yes	Yes	Can't tell	No	Yes	Somewhat	No	Low
Pardell-Dominguez, L., Palmieri, P. A., Dominguez-Cancino, K. A., Camacho-Rodriguez, D. E., Edwards, J. E., Watson, J., & Leyva-Moral, J. M. (2021)	Yes	Yes	Yes	Yes	Yes	No	Yes	Somewhat	Yes	High
Patterson, L., Berry, E., Parsons, C., Clarke, B., Little, A., Beggs, J., ... & Milligan, S. (2023)	Yes	Yes	Yes	Yes	Yes	No	Yes	Yes	Yes
Pearlman Shapiro, M., Avila, K., & Levi, E. E. (2022)	Yes	Yes	Yes	Yes	Yes	Somewhat	Yes	No	Somewhat	Low
Pledger, A. B. (2015)	Yes	Yes	Yes	Yes	Yes	No	Yes	No	Yes	Medium
Potgieter, F., Kapp, P., & Coetzee, F. (2018).	Yes	Yes	Yes	Yes	Yes	No	Yes	Somewhat	Yes	High
Qin Minjing, Yang Miaomiao, Wang Kaihua, Luo Chunmiao, & Zhou Jinchang. (2021)	Yes	Yes	Yes	Yes	Yes	No	Can't tell	No	No	Low
Rahmawati, W., Willcox, J. C., van der Pligt, P., & Worsley, A. (2021)	Yes	Yes	Yes	Yes	Yes	No	Yes	No	Somewhat	Low
Raymond, N., Beer, C., Glazebrook, C., & Sayal, K. (2009)	Yes	Yes	Yes	Yes	Yes	No	Yes	Yes	Somewhat	High
Sloan, M., Campbell, K. A., Bowker, K., Coleman, T., Cooper, S., Brafman-Price, B., & Naughton, F. (2016)	Yes	Yes	Yes	Yes	Somehow	No	Can't tell	No	Somewhat	Low
Snyder, A., Neufeld, H. T., & Forbes, L. (2020)	Yes	Yes	Yes	Yes	Yes	No	Yes	No	Somewhat	Low
Söderbäck, K., Holter, H., Salim, S. A., Elden, H., & Bogren, M. (2023).	Yes	Yes	Yes	Yes	Yes	No	Yes	Yes	Yes	High
Stacey, T., Samples, J., Leadley, C., Akester, L., & Jenney, A. (2022)	Yes	Yes	Yes	Yes	Yes	Yes	Yes	Somewhat	Somewhat	Medium
Stengel, M. R., Kraschnewski, J. L., Hwang, S. W., Kjerulff, K. H., & Chuang, C. H. (2012)	Yes	Yes	Yes	Yes	Yes	No	Yes	No	Somewhat	Low
Sundstrom, B., Szabo, C., & Dempsey, A. (2018)	Yes	Yes	Yes	Yes	Yes	No	Yes	Yes	Yes	High
Svensson, L., Nielsen, K. K., & Maindal, H. T. (2018)	Yes	Yes	Yes	Yes	Yes	No	Yes	No	Somewhat	Low
Tod, A. M. (2003)	Yes	Yes	Yes	Yes	Yes	Somewhat	Yes	Somewhat	Somewhat	Medium
Walker, R. E., Choi, T. S., Quong, S., Hodges, R., Truby, H., & Kumar, A. (2020)	Yes	Yes	Yes	Yes	Yes	No	Yes	No	Somewhat	Low
Wan, C. S., Teede, H., Nankervis, A., & Aroni, R. (2020)	Yes	Yes	Yes	Yes	Yes	No	Yes	Yes	Yes	High
Watson, E. D., Norris, S. A., Draper, C. E., Jones, R. A., van Poppel, M. N., & Micklesfield, L. K. (2016)	Yes	Yes	Yes	Yes	Yes	No	Yes	Somewhat	Somewhat	Medium
Wennberg, A. L., Lundqvist, A., Högberg, U., Sandström, H., & Hamberg, K. (2013)	Yes	Yes	Yes	Yes	Yes	No	Yes	No	Somewhat	Low
Woodruff, K., Scott, K. A., & Roberts, S. C. (2021)	Yes	Yes	Yes	Yes	Yes	Somewhat	Yes	No	Somewhat	Low
Yuen, C. Y., Dodgson, J. E., & Tarrant, M. (2016)	Yes	Yes	Yes	Yes	Yes	No	Yes	Somewhat	Somewhat	Medium
